# Supplementary material for: When state Medicaid demonstrations end: projected eligibility loss after a MassHealth housing support program transition
Source: Health Aff Sch. 2025 Nov 10;3(11):qxaf213. doi: 10.1093/haschl/qxaf213 (PMC12628790; doi:10.1093/haschl/qxaf213)
Supplement: qxaf213_Supplementary_Data [file qxaf213_supplementary_data.zip]

Archive with 8 entries (8 files):
- ICMJE_author_disclosure_Hsu.docx
- ICMJE_author_disclosure_Lange.docx
- ICMJE_author_disclosure_McCann.docx
- ICMJE_stein_disclosure.docx
- McCann_supplement.docx
- Shafer_ICMJE_author_disclosure.docx
- Ettinger de Cuba_ICMJE_author_disclosure.docx
- Frank_ICMJE_author_disclosure.docx
